# Supplementary material for: Effect of adipose derived stromal vascular fraction on leprosy neuropathy: A Preliminary report
Source: PLoS Negl Trop Dis. 2023 Jan 3;17(1):e0010994. doi: 10.1371/journal.pntd.0010994 (PMC9838844; doi:10.1371/journal.pntd.0010994)
Supplement: S1 Data — Patient No. 4 did not show up for examination on 7 days and 3 months after injection. (XLSX) [file pntd.0010994.s001.xlsx]

## Sheet: Fig 2
Patient Number	Ulnar Nerve Branch	Semmes Weinstein
		B	3 days	7 days	1 mo	3 mo
1	Superficial	12	12	11	11	11
	Palmar	11	11	12	12	11
	Dorsal	9	9	8	10	10
2	Superficial	15	15	11	11	11
	Palmar	12	12	12	12	11
	Dorsal	2	2	8	10	10
3	Superficial	1	1	1	1	1
	Palmar	9	9	9	9	9
	Dorsal	1	1	1	1	1
4	Superficial	9	9	N/A	11	N/A
	Palmar	1	1	N/A	1	N/A
	Dorsal	1	1	N/A	1	N/A
N/A: Not available
Patient Number 4 did not show up for examination on 7 days and 3 months after injection
